# Supplementary material for: Secretion rates and protein composition of extracellular vesicles released by cancer-associated fibroblasts after radiation
Source: J Radiat Res. 2021 Apr 24;62(3):401–13. doi: 10.1093/jrr/rrab018 (PMC8127688; doi:10.1093/jrr/rrab018)
Supplement: Supplementary_table_1_rrab018 [file supplementary_table_1_rrab018.xlsx]

## Sheet: Sheet1
Proteins only presented on EVs secreted by non-irradiated CAFs	Proteins only presented on EVs secreted by fractionated medium-dose-irradiated CAFs	Proteins only presented on EVs secreted by high-dose-irradiated CAFs
proteasome 26S subunit, non-ATPase 1	Serpin family B member 6	Serine incorporator 5
ISG15 ubiquitin like modifier	PTTG1 interacting protein	Fibromodulin
major facilitator superfamily domain containing 8	Erbb2 interacting protein	Microtubule associated protein 1 light chain 3 beta
fibulin 1	Endoplasmic reticulum protein 29	Integral membrane protein 2C
Tax1 binding protein 1	Cartilage oligomeric matrix protein	Translin
Ribosomal protein S3A	Cysteine rich protein 2	Ribosomal protein L27a
Plasminogen activator, urokinase	Reticulon 3	Thioredoxin like 1 pseudogene 1
Tropomyosin 1	Superoxide dismutase 2 pseudogene 1	Importin 8 pseudogene 1
COP9 signalosome subunit 5 pseudogene 1	Proteolipid protein 2 (colonic epithelium-enriched) (PLP2) pseudogene.	Nucleoside phosphorylase (NP) pseudogene
Carboxypeptidase D pseudogene 1	Desmoglein 2	Enolase 2
Alcohol dehydrogenase 5 (class III), chi polypeptide (ADH5 ) pseudogene.	Tubulin beta 8 class VIII pseudogene 2	ajor histocompatibility complex, class I, A
Phosphofructokinase, liver type	Thioredoxin related transmembrane protein 3	NME/NM23 nucleoside diphosphate kinase 1 pseudogene 1
Major histocompatibility complex, class I, U (pseudogene)	Calcium binding protein P22 (CHP) pseudogene	ATP synthase F1 subunit alpha pseudogene 4
Major histocompatibility complex, class I, B		Proteasome subunit beta 8
GDP dissociation inhibitor 1		Ribosomal protein L3 pseudogene 3
Utrophin		Malate dehydrogenase 2
SUB1 pseudogene 4		Arginyl-tRNA synthetase pseudogene 1
RAD23B pseudogene 2		Neuronal calcium sensor 1
Ribosomal protein L7a pseudogene 3		Ribosomal protein S21 (RPS21) pseudogene
Twinfilin 1 pseudogene 1		Secernin 1
Dynein cytoplasmic 1 intermediate chain 2		Phosphatidylinositol binding clathrin assembly protein (PICALM) pseudogene
Nuclear receptor coactivator 4 pseudogene 2		Proteasome 26S subunit, non-ATPase 6
Heparan-alpha-glucosaminide N-acetyltransferase		Inverted formin, FH2 and WH2 domain containing
Lysophosphatidic acid receptor 1		LDL receptor related protein 10
Reticulocalbin 1 pseudogene 2		WD repeat and FYVE domain containing 1
Importin 9		Solute carrier family 15 member 4
Sorting nexin 18 pseudogene 10		Signal peptide peptidase-like 2A (SPPL2A) pseudogene
Transmembrane 9 superfamily member 2 (TM9SF2) pseudogene		BRICK1 pseudogene 1
Carboxypeptidase Q		Signal transducing adaptor molecule
		Optineurin
		RAB31, member RAS oncogene family (RAB31) pseudogene
